# Supplementary material for: Changes in prevalence and sociodemographic correlates of tobacco and nicotine use in Finland during the COVID-19 pandemic
Source: Eur J Public Health. 2023 Jul 3;33(5):844–50. doi: 10.1093/eurpub/ckad104 (PMC10567130; doi:10.1093/eurpub/ckad104)
Supplement: ckad104_Supplementary_Data [file ckad104_supplementary_data.zip]

Archive with 5 entries (4 files):
- ckad104_Supplementary_Data/
- ckad104_Supplementary_Data/ejph-2023-02-om-0064-File003.docx
- ckad104_Supplementary_Data/ejph-2023-02-om-0064-File004.pdf
- ckad104_Supplementary_Data/ejph-2023-02-om-0064-File005.do
- ckad104_Supplementary_Data/ejph-2023-02-om-0064-File006.docx
