# Supplementary material for: Changes in prevalence and sociodemographic correlates of tobacco and nicotine use in Finland during the COVID-19 pandemic
Source: Eur J Public Health. 2023 Jul 3;33(5):844–50. doi: 10.1093/eurpub/ckad104 (PMC10567130; doi:10.1093/eurpub/ckad104)
Supplement: ckad104_Supplementary_Data [file ckad104_supplementary_data.zip › ckad104_Supplementary_Data/ejph-2023-02-om-0064-File005.do]

* Prevalences changes in tobacco use 2018-2020*
* Author: Sebastián Peña*
* Started on 13.12.2021*
* Finished on 22.3.2022*

clear all
cd "\\helfs01.thl.fi\groups4\Tobrisk_FinSote\data and code"
capture log using tobaccochanges, replace
macro drop _all
set linesize 150
set more off

* Loading ready data from R 
use "\\helfs01.thl.fi\groups4\Tobrisk_FinSote\Data and code\finsote.dta"

* Data wrangling
destring sex, replace
tab rg_stratum dataid 
sort rg_stratum_suomi
edit rg_stratum_suomi
replace dataid=2018 if dataid==1
replace dataid=2019 if dataid==2
replace dataid=2020 if dataid==3

** Creates a variable for any daily use of tobacco or nicotine (consistent with the Finnish 2030 smoke-free definition)
gen anytobacco_daily=.
replace anytobacco_daily=1 if (smoking_status==2 | snus_status==2 | ecig_nic_status==2)
replace anytobacco_daily=0 if (smoking_status!=2 & snus_status!=2 & ecig_nic_status!=2)
replace anytobacco_daily=. if (dataid==2019)
replace anytobacco_daily=. if (age_cont>74)
replace anytobacco_daily=. if (smoking_status==. & snus_status==. & ecig_nic_status==. & nrt_status==.)

** Creates a three-category for smoking combining never and former smokers
gen smoking_status_3=.
replace smoking_status_3=1 if (smoking_status==1 | smoking_status==4)
replace smoking_status_3=2 if smoking_status==3
replace smoking_status_3=3 if smoking_status==2
label define smoking_status_31 1 "Never or former smoker" 2 "Occassional smoker" 3 "Daily smoker"
label values smoking_status_3 smoking_status_31

** Quality checks
sort anytobacco_daily
edit ID dataid age_cont anytobacco_daily smoking_status snus_status ecig_nic_status ecig_nonic_status nrt_status
tab anytobacco_daily, m
tab anytobacco_daily
tab smoking_status_3 smoking_status

* Setting complex sampling design
svyset ID [pweight=w_analysis_suomi], strata(rg_stratum) fpc(rg_N_suomi) 

* Reproducing the results from Table 1 in R (matches perfectly with estimates using TableOne package)
svy: tabulate sex dataid, col
svy: mean age_cont, over(dataid) 
svy: tabulate maritalstatus_bin dataid, col
svy: mean educ_years, over(dataid)
svy: tabulate mother_tongue dataid, col
svy: tabulate involvement_attend_j dataid, col

* Checking missing data
** For smoking and covariates (all participants)
misstable sum, all
misstable sum if dataid==1, all
misstable sum if dataid==2, all
misstable sum if dataid==3, all
misstable pat ecig_nic_status sex age_cat educ_years maritalstatus_bin mother_tongue involvement_attend_j, freq

** For snus status (aged 20-74 and all three survey waves)
misstable sum if age_cont<=74, all 
misstable sum if age_cont<=74 & dataid==2018, all 
misstable sum if age_cont<=74 & dataid==2019, all 
misstable sum if age_cont<=74 & dataid==2020, all 
misstable pat ecig_nic_status sex age_cat educ_years maritalstatus_bin mother_tongue involvement_attend_j if (age_cont<=74), freq

** For e-cig and NRT (age 20-74 and FinSote 2018 and 2020)
misstable sum if (age_cont<=74 & dataid!=2019), all 
misstable pat ecig_nic_status sex age_cat educ_years maritalstatus_bin mother_tongue involvement_attend_j if (age_cont<=74 & dataid!=2019), freq


* Weighted proportions over time (as before, reproduces R code with TableOne package)
svy: tabulate smoking_status dataid, col
svy: tabulate smoking_status_3 dataid, col
svy: tabulate snus_status dataid if age_cont<=74, col
svy: tabulate ecig_nic_status dataid, col
svy: tabulate ecig_nonic_status dataid, col
svy: tabulate nrt_status dataid, col
svy: tabulate anytobacco_daily dataid, col

svy: tabulate smoking_status dataid if sex==1, col 
svy: tabulate smoking_status dataid if sex==2, col 
svy: tabulate snus_status dataid if sex==1 & age_cont<=74, col 
svy: tabulate snus_status dataid if sex==2 & age_cont<=74, col 
svy: tabulate ecig_nic_status dataid if sex==1, col 
svy: tabulate ecig_nic_status dataid if sex==2, col 
svy: tabulate ecig_nonic_status dataid if sex==1, col 
svy: tabulate ecig_nonic_status dataid if sex==2, col 
svy: tabulate nrt_status dataid if sex==1, col 
svy: tabulate nrt_status dataid if sex==2, col 
svy: tabulate anytobacco_daily dataid if sex==1, col 
svy: tabulate anytobacco_daily dataid if sex==2, col 

* Testing time trends (revised with Tommi Härkänen. Last version from 9.3.2022)
svy: ologit smoking_status_3 dataid				//p=0.020
svy: ologit snus_status dataid if age_cont<=74	//p=0.976
svy: ologit ecig_nic_status dataid				//p=0.756
svy: ologit ecig_nonic_status dataid			//p=0.802
svy: ologit nrt_status dataid					//p=0.553
svy: ologit anytobacco_daily dataid				//p=0.145

* Ordered logistic regression models for the whole sample (never=1, daily=2, occasional=3, former=4)
svy: ologit smoking_status_3 i.age_cat i.sex i.dataid
margins dataid, vce(unconditional) subpop (if dataid==2020) 

svy: ologit snus_status i.sex i.age_cat##i.dataid if age_cont<=74
margins dataid, vce(unconditional) subpop (if dataid==2020)

svy: ologit ecig_nic_status i.age_cat i.sex i.dataid
margins dataid, vce(unconditional) subpop (if dataid==2020)

svy: ologit ecig_nonic_status i.age_cat i.sex i.dataid
margins dataid, vce(unconditional) subpop (if dataid==2020)

svy: ologit anytobacco_daily i.age_cat i.sex i.dataid
margins dataid, vce(unconditional) subpop (if dataid==2020)

svy: ologit nrt_status i.sex i.age_cat##i.dataid
margins dataid, vce(unconditional) subpop (if dataid==2020)

* Main results. Ordered logistic regression models stratified by women and men
/*Technical note. The original version had the following code. This synthax allows for a different age 
distribution for men and women, and therefore they cannot be compared. We used the term
dataid#covariate to allow for a comparable age distribution
margins dataid, vce(unconditional) subpop (if dataid==2020 & sex==1)
margins dataid, vce(unconditional) subpop (if dataid==2020 & sex==2)
*/

svy: ologit smoking_status_3 i.age_cat i.sex i.dataid
margins dataid#sex, vce(unconditional) subpop (if dataid==2020)

svy: ologit snus_status i.sex i.age_cat##i.dataid if age_cont<=74
margins dataid#sex, vce(unconditional) subpop (if dataid==2020) 

svy: ologit ecig_nic_status i.age_cat i.sex i.dataid
margins dataid#sex, vce(unconditional) subpop (if dataid==2020) 

svy: ologit ecig_nonic_status i.age_cat i.sex i.dataid
margins dataid#sex, vce(unconditional) subpop (if dataid==2020) 

svy: ologit anytobacco_daily i.age_cat i.sex i.dataid
margins dataid#sex, vce(unconditional) subpop (if dataid==2020) 

svy: ologit nrt_status i.sex i.age_cat##i.dataid
margins dataid#sex, vce(unconditional) subpop (if dataid==2020) 

* Sensitivity analyses in the 20-74 age groups (R1)
svy: ologit smoking_status_3 i.age_cat i.sex i.dataid if age_cont<=74
margins dataid#sex, vce(unconditional) subpop (if dataid==2020) 

* Testing interactions by sociodemographic characteristics (revised with Tommi Härkänen)
** Sex
svy: ologit smoking_status_3 i.age_cat i.sex##c.dataid						//no evidence of interaction, p=0.557
testparm i.sex#c.dataid									

svy: ologit snus_status i.age_cat i.sex##c.dataid if age_cont<=74			//no evidence of interaction, p=0.4643
testparm i.sex#c.dataid

svy: ologit ecig_nic_status i.age_cat i.sex##c.dataid						//no evidence of interaction, p=0.2693
testparm i.sex#c.dataid

svy: ologit ecig_nonic_status i.age_cat i.sex##c.dataid						//singular fit
testparm i.sex#c.dataid

svy: ologit anytobacco_daily i.age_cat i.sex##c.dataid						//no evidence of interaction, p=0.588
testparm i.sex#c.dataid

svy: ologit nrt_status i.age_cat i.sex##c.dataid							//no evidence of interaction, p=0.1742
testparm i.sex#c.dataid

** Age
svy: ologit smoking_status_3 i.sex i.age_cat##c.dataid						//no evidence of interaction, p=0.9807
testparm i.age_cat#c.dataid

svy: ologit snus_status  i.sex i.age_cat##c.dataid	if age_cont<=74			//evidence of interaction 60+ **
testparm i.age_cat#c.dataid

svy: ologit ecig_nic_status i.sex i.age_cat##c.dataid						//singular fit
testparm i.age_cat#c.dataid

svy: ologit ecig_nonic_status i.sex i.age_cat##c.dataid						//singular fit
testparm i.age_cat#c.dataid

svy: ologit anytobacco_daily i.sex i.age_cat##c.dataid						//no evidence of interaction, p=0.4548
testparm i.age_cat#c.dataid

svy: ologit nrt_status i.sex i.age_cat##c.dataid							//evidence of interaction p=0.0014 **
testparm i.age_cat#c.dataid

** Years of education
svy: ologit smoking_status_3 i.age_cat i.sex i.educ_tertiles##c.dataid		//no evidence of interaction, p=0.4817
testparm i.educ_tertiles#c.dataid

svy: ologit snus_status i.age_cat i.sex i.educ_tertiles##c.dataid	if age_cont<=74		//singular fit
testparm i.educ_tertiles#c.dataid

svy: ologit ecig_nic_status i.age_cat i.sex i.educ_tertiles##c.dataid		//no evidence of interaction, p=0.7658
testparm i.educ_tertiles#c.dataid

svy: ologit ecig_nonic_status i.age_cat i.sex i.educ_tertiles##c.dataid		//singular fit
testparm i.educ_tertiles#c.dataid

svy: ologit anytobacco_daily i.age_cat i.sex i.educ_tertiles##c.dataid		//no evidence of interaction, p=0.8368
testparm i.educ_tertiles#c.dataid

svy: ologit nrt_status i.age_cat i.sex i.educ_tertiles##c.dataid			//singular fit
testparm i.educ_tertiles#c.dataid

** Marital status
svy: ologit smoking_status_3 i.age_cat i.sex i.maritalstatus_bin##c.dataid	//no evidence of interaction, p=0.464
testparm i.maritalstatus_bin#c.dataid

svy: ologit snus_status i.age_cat i.sex i.maritalstatus_bin##c.dataid if age_cont<=74		//no evidence of interaction, p=0.8641
testparm i.maritalstatus_bin#c.dataid

svy: ologit ecig_nic_status i.age_cat i.sex i.maritalstatus_bin##c.dataid	//singular fit
testparm i.maritalstatus_bin#c.dataid

svy: ologit ecig_nonic_status i.age_cat i.sex i.maritalstatus_bin##c.dataid	//singular fit
testparm i.maritalstatus_bin#c.dataid

svy: ologit anytobacco_daily i.age_cat i.sex i.maritalstatus_bin##c.dataid	//no evidence of interaction, p=0.5307
testparm i.maritalstatus_bin#c.dataid

svy: ologit nrt_status i.age_cat i.sex i.maritalstatus_bin##c.dataid		//singular fit
testparm i.maritalstatus_bin#c.dataid

** Mother tongue
svy: ologit smoking_status_3 i.age_cat i.sex i.mother_tongue##c.dataid		//no evidence of interaction, p=0.6663
testparm i.mother_tongue#c.dataid

svy: ologit snus_status i.age_cat i.sex i.mother_tongue##c.dataid if age_cont<=74		//no evidence of interaction, p=0.6975
testparm i.mother_tongue#c.dataid

svy: ologit ecig_nic_status i.age_cat i.sex i.mother_tongue##c.dataid		//singular fit
testparm i.mother_tongue#c.dataid

svy: ologit ecig_nonic_status i.age_cat i.sex i.mother_tongue##c.dataid		//no evidence of interaction, p=0.7237
testparm i.mother_tongue#c.dataid

svy: ologit anytobacco_daily i.age_cat i.sex i.mother_tongue##c.dataid		//no evidence of interaction, p=0.7166
testparm i.mother_tongue#c.dataid

svy: ologit nrt_status i.age_cat i.sex i.mother_tongue##c.dataid			//no evidence of interaction, p=0.7631
testparm i.mother_tongue#c.dataid

** Social participation
svy: ologit smoking_status_3 i.age_cat i.sex i.involvement_attend_j##c.dataid	//no evidence of interaction, p=0.4123
testparm i.involvement_attend_j#c.dataid

svy: ologit snus_status i.age_cat i.sex i.involvement_attend_j##c.dataid if age_cont<=74		//no evidence of interaction, p=0.2206
testparm i.involvement_attend_j#c.dataid

svy: ologit ecig_nic_status i.age_cat i.sex i.involvement_attend_j##c.dataid	//singular fit
testparm i.involvement_attend_j#c.dataid

svy: ologit ecig_nonic_status i.age_cat i.sex i.involvement_attend_j##c.dataid	//singular fit
testparm i.involvement_attend_j#c.dataid

svy: ologit anytobacco_daily i.age_cat i.sex i.involvement_attend_j##c.dataid	//no evidence of interaction, p=0.3709
testparm i.involvement_attend_j#c.dataid

svy: ologit nrt_status i.age_cat i.sex i.involvement_attend_j##c.dataid			//singular fit
testparm i.involvement_attend_j#c.dataid

* Results stratified by socioeconomic characteristics (revised with Tommi Härkänen) - Figures 1 and S1
** Figure 1a. Smoking status 
svy: ologit smoking_status_3 i.age_cat i.sex i.dataid 
margins dataid#age_cat, vce(unconditional) subpop (if dataid==2020)

svy: ologit smoking_status_3 i.age_cat i.sex i.dataid i.educ_tertiles
margins dataid#educ_tertiles, vce(unconditional) subpop (if dataid==2020)

svy: ologit smoking_status_3 i.age_cat i.sex i.dataid i.maritalstatus_bin
margins dataid#maritalstatus_bin, vce(unconditional) subpop (if dataid==2020) 

svy: ologit smoking_status_3 i.age_cat i.sex i.dataid i.mother_tongue
margins dataid#mother_tongue, vce(unconditional) subpop (if dataid==2020) 

svy: ologit smoking_status_3 i.age_cat i.sex i.dataid i.involvement_attend_j
margins dataid#involvement_attend_j, vce(unconditional) subpop (if dataid==2020) 

** Figure 1b. Same as main results but stratified by socioeconomic characteristics
* The model includes an interaction with age
svy: ologit snus_status i.sex i.age_cat##i.dataid if age_cont<=74
margins dataid#age_cat, vce(unconditional) subpop (if dataid==2020)

svy: ologit snus_status i.sex i.age_cat##i.dataid i.educ_tertiles if age_cont<=74
margins dataid#educ_tertiles, vce(unconditional) subpop (if dataid==2020)

svy: ologit snus_status i.sex i.age_cat##i.dataid i.maritalstatus_bin if age_cont<=74
margins dataid#maritalstatus_bin, vce(unconditional) subpop (if dataid==2020)

svy: ologit snus_status i.sex i.age_cat##i.dataid i.mother_tongue if age_cont<=74
margins dataid#mother_tongue, vce(unconditional) subpop (if dataid==2020)

svy: ologit snus_status i.sex i.age_cat##i.dataid i.involvement_attend_j if age_cont<=74
margins dataid#involvement_attend_j, vce(unconditional) subpop (if dataid==2020)

** Figure 1c. Same as main results but stratified by socioeconomic characteristics
svy: ologit ecig_nic_status i.age_cat i.sex i.dataid 
margins dataid#age_cat, vce(unconditional) subpop (if dataid==2020)

svy: ologit ecig_nic_status i.age_cat i.sex i.dataid i.educ_tertiles
margins dataid#educ_tertiles, vce(unconditional) subpop (if dataid==2020)

svy: ologit ecig_nic_status i.age_cat i.sex i.dataid i.maritalstatus_bin
margins dataid#maritalstatus_bin, vce(unconditional) subpop (if dataid==2020)

svy: ologit ecig_nic_status i.age_cat i.sex i.dataid i.mother_tongue
margins dataid#mother_tongue, vce(unconditional) subpop (if dataid==2020)

svy: ologit ecig_nic_status i.age_cat i.sex i.dataid i.involvement_attend_j
margins dataid#involvement_attend_j, vce(unconditional) subpop (if dataid==2020)

** Figure 1d. Same as main results but stratified by socioeconomic characteristics
svy: ologit ecig_nonic_status i.age_cat i.sex i.dataid 
margins dataid#age_cat, vce(unconditional) subpop (if dataid==2020)

svy: ologit ecig_nonic_status i.age_cat i.sex i.dataid i.educ_tertiles
margins dataid#educ_tertiles, vce(unconditional) subpop (if dataid==2020)

svy: ologit ecig_nonic_status i.age_cat i.sex i.dataid i.maritalstatus_bin
margins dataid#maritalstatus_bin, vce(unconditional) subpop (if dataid==2020)

svy: ologit ecig_nonic_status i.age_cat i.sex i.dataid i.mother_tongue
margins dataid#mother_tongue, vce(unconditional) subpop (if dataid==2020)

svy: ologit ecig_nonic_status i.age_cat i.sex i.dataid i.involvement_attend_j
margins dataid#involvement_attend_j, vce(unconditional) subpop (if dataid==2020)

** Figure 1e. Same as main results but stratified by socioeconomic characteristics
svy: ologit anytobacco_daily i.age_cat i.sex i.dataid 
margins dataid#age_cat, vce(unconditional) subpop (if dataid==2020)

svy: ologit anytobacco_daily i.age_cat i.sex i.dataid i.educ_tertiles
margins dataid#educ_tertiles, vce(unconditional) subpop (if dataid==2020)

svy: ologit anytobacco_daily i.age_cat i.sex i.dataid i.maritalstatus_bin
margins dataid#maritalstatus_bin, vce(unconditional) subpop (if dataid==2020)

svy: ologit anytobacco_daily i.age_cat i.sex i.dataid i.mother_tongue
margins dataid#mother_tongue, vce(unconditional) subpop (if dataid==2020)

svy: ologit anytobacco_daily i.age_cat i.sex i.dataid i.involvement_attend_j
margins dataid#involvement_attend_j, vce(unconditional) subpop (if dataid==2020)

** Figure 1f. Same as main results but stratified by socioeconomic characteristics
svy: ologit nrt_status i.sex i.age_cat##i.dataid 
margins dataid#age_cat, vce(unconditional) subpop (if dataid==2020)

svy: ologit nrt_status i.sex i.age_cat##i.dataid i.educ_tertiles
margins dataid#educ_tertiles, vce(unconditional) subpop (if dataid==2020)

svy: ologit nrt_status i.sex i.age_cat##i.dataid i.maritalstatus_bin
margins dataid#maritalstatus_bin, vce(unconditional) subpop (if dataid==2020)

svy: ologit nrt_status i.sex i.age_cat##i.dataid i.mother_tongue
margins dataid#mother_tongue, vce(unconditional) subpop (if dataid==2020)

svy: ologit nrt_status i.sex i.age_cat##i.dataid i.involvement_attend_j
margins dataid#involvement_attend_j, vce(unconditional) subpop (if dataid==2020)

* Results stratified by sex and socioeconomic characteristics - Figures 1 and S1
** Figure S2. Smoking status 
svy: ologit smoking_status_3 i.age_cat i.sex i.dataid 
margins dataid#age_cat#sex, vce(unconditional) subpop (if dataid==2020)

** Figure S1a. Smoking status 
svy: ologit smoking_status_3 i.age_cat i.sex i.dataid 
margins dataid#age_cat, vce(unconditional) subpop (if dataid==2020)

svy: ologit smoking_status_3 i.age_cat i.sex i.dataid i.educ_tertiles
margins dataid#educ_tertiles, vce(unconditional) subpop (if dataid==2020)

svy: ologit smoking_status_3 i.age_cat i.sex i.dataid i.maritalstatus_bin
margins dataid#maritalstatus_bin, vce(unconditional) subpop (if dataid==2020) 

svy: ologit smoking_status_3 i.age_cat i.sex i.dataid i.mother_tongue
margins dataid#mother_tongue, vce(unconditional) subpop (if dataid==2020) 

svy: ologit smoking_status_3 i.age_cat i.sex i.dataid i.involvement_attend_j
margins dataid#involvement_attend_j, vce(unconditional) subpop (if dataid==2020) 

** Figure S1b. Same as main results but stratified by socioeconomic characteristics
* The model includes an interaction with age
svy: ologit snus_status i.sex i.age_cat##i.dataid if age_cont<=74
margins dataid#age_cat, vce(unconditional) subpop (if dataid==2020)

svy: ologit snus_status i.sex i.age_cat##i.dataid i.educ_tertiles if age_cont<=74
margins dataid#educ_tertiles, vce(unconditional) subpop (if dataid==2020)

svy: ologit snus_status i.sex i.age_cat##i.dataid i.maritalstatus_bin if age_cont<=74
margins dataid#maritalstatus_bin, vce(unconditional) subpop (if dataid==2020)

svy: ologit snus_status i.sex i.age_cat##i.dataid i.mother_tongue if age_cont<=74
margins dataid#mother_tongue, vce(unconditional) subpop (if dataid==2020)

svy: ologit snus_status i.sex i.age_cat##i.dataid i.involvement_attend_j if age_cont<=74
margins dataid#involvement_attend_j, vce(unconditional) subpop (if dataid==2020)

** Figure S1c. Same as main results but stratified by socioeconomic characteristics
svy: ologit ecig_nic_status i.age_cat i.sex i.dataid 
margins dataid#age_cat, vce(unconditional) subpop (if dataid==2020)

svy: ologit ecig_nic_status i.age_cat i.sex i.dataid i.educ_tertiles
margins dataid#educ_tertiles, vce(unconditional) subpop (if dataid==2020)

svy: ologit ecig_nic_status i.age_cat i.sex i.dataid i.maritalstatus_bin
margins dataid#maritalstatus_bin, vce(unconditional) subpop (if dataid==2020)

svy: ologit ecig_nic_status i.age_cat i.sex i.dataid i.mother_tongue
margins dataid#mother_tongue, vce(unconditional) subpop (if dataid==2020)

svy: ologit ecig_nic_status i.age_cat i.sex i.dataid i.involvement_attend_j
margins dataid#involvement_attend_j, vce(unconditional) subpop (if dataid==2020)

** Figure S1d. Same as main results but stratified by socioeconomic characteristics
svy: ologit ecig_nonic_status i.age_cat i.sex i.dataid 
margins dataid#age_cat, vce(unconditional) subpop (if dataid==2020)

svy: ologit ecig_nonic_status i.age_cat i.sex i.dataid i.educ_tertiles
margins dataid#educ_tertiles, vce(unconditional) subpop (if dataid==2020)

svy: ologit ecig_nonic_status i.age_cat i.sex i.dataid i.maritalstatus_bin
margins dataid#maritalstatus_bin, vce(unconditional) subpop (if dataid==2020)

svy: ologit ecig_nonic_status i.age_cat i.sex i.dataid i.mother_tongue
margins dataid#mother_tongue, vce(unconditional) subpop (if dataid==2020)

svy: ologit ecig_nonic_status i.age_cat i.sex i.dataid i.involvement_attend_j
margins dataid#involvement_attend_j, vce(unconditional) subpop (if dataid==2020)

** Figure S1e. Same as main results but stratified by socioeconomic characteristics
svy: ologit nrt_status i.sex i.age_cat##i.dataid 
margins dataid#age_cat, vce(unconditional) subpop (if dataid==2020)

svy: ologit nrt_status i.sex i.age_cat##i.dataid i.educ_tertiles
margins dataid#educ_tertiles, vce(unconditional) subpop (if dataid==2020)

svy: ologit nrt_status i.sex i.age_cat##i.dataid i.maritalstatus_bin
margins dataid#maritalstatus_bin, vce(unconditional) subpop (if dataid==2020)

svy: ologit nrt_status i.sex i.age_cat##i.dataid i.mother_tongue
margins dataid#mother_tongue, vce(unconditional) subpop (if dataid==2020)

svy: ologit nrt_status i.sex i.age_cat##i.dataid i.involvement_attend_j
margins dataid#involvement_attend_j, vce(unconditional) subpop (if dataid==2020)

** Figure S1f. Same as main results but stratified by socioeconomic characteristics
svy: ologit anytobacco_daily i.age_cat i.sex i.dataid 
margins dataid#age_cat, vce(unconditional) subpop (if dataid==2020)

svy: ologit anytobacco_daily i.age_cat i.sex i.dataid i.educ_tertiles
margins dataid#educ_tertiles, vce(unconditional) subpop (if dataid==2020)

svy: ologit anytobacco_daily i.age_cat i.sex i.dataid i.maritalstatus_bin
margins dataid#maritalstatus_bin, vce(unconditional) subpop (if dataid==2020)

svy: ologit anytobacco_daily i.age_cat i.sex i.dataid i.mother_tongue
margins dataid#mother_tongue, vce(unconditional) subpop (if dataid==2020)

svy: ologit anytobacco_daily i.age_cat i.sex i.dataid i.involvement_attend_j
margins dataid#involvement_attend_j, vce(unconditional) subpop (if dataid==2020)

** Table S2. Same models but with the function pwcompare to obtain prevalence differences (never=1, daily=2, occasional=3, former=4)
*** Overall estimates
svy: ologit smoking_status_3 i.age_cat i.sex i.dataid
margins dataid, vce(unconditional) subpop (if dataid==2020) pwcompare //For Table S2

svy: ologit snus_status i.sex i.age_cat##i.dataid if age_cont<=74
margins dataid, vce(unconditional) subpop (if dataid==2020) pwcompare

svy: ologit ecig_nic_status i.age_cat i.sex i.dataid
margins dataid, vce(unconditional) subpop (if dataid==2020) pwcompare

svy: ologit ecig_nonic_status i.age_cat i.sex i.dataid
margins dataid, vce(unconditional) subpop (if dataid==2020) pwcompare

svy: ologit anytobacco_daily i.age_cat i.sex i.dataid
margins dataid, vce(unconditional) subpop (if dataid==2020) pwcompare

svy: ologit nrt_status i.sex i.age_cat##i.dataid
margins dataid, vce(unconditional) subpop (if dataid==2020) pwcompare

*** By sex
svy: ologit smoking_status_3 i.age_cat i.sex i.dataid
margins dataid#sex, vce(unconditional) subpop (if dataid==2020) pwcompare

svy: ologit snus_status i.sex i.age_cat##i.dataid if age_cont<=74
margins dataid#sex, vce(unconditional) subpop (if dataid==2020) pwcompare

svy: ologit ecig_nic_status i.age_cat i.sex i.dataid
margins dataid#sex, vce(unconditional) subpop (if dataid==2020) pwcompare

svy: ologit ecig_nonic_status i.age_cat i.sex i.dataid
margins dataid#sex, vce(unconditional) subpop (if dataid==2020) pwcompare

svy: ologit anytobacco_daily i.age_cat i.sex i.dataid
margins dataid#sex, vce(unconditional) subpop (if dataid==2020) pwcompare

svy: ologit nrt_status i.sex i.age_cat##i.dataid
margins dataid#sex, vce(unconditional) subpop (if dataid==2020) pwcompare

**Understanding why we would not observe reduction in anytobacco_daily if smoking decreased
gen smoksnus=.
replace smoksnus=1 if (smoking_status==2 | snus_status==2)
replace smoksnus=0 if (smoking_status!=2 & snus_status!=2)
replace smoksnus=. if (dataid==2019)
replace smoksnus=. if (age_cont>74)
replace smoksnus=. if (smoking_status==. & snus_status==. & ecig_nic_status==. & nrt_status==.)

gen smokecig=.
replace smokecig=1 if (smoking_status==2 | ecig_nic_status==2)
replace smokecig=0 if (smoking_status!=2 & ecig_nic_status!=2)
replace smokecig=. if (dataid==2019)
replace smokecig=. if (age_cont>74)
replace smokecig=. if (smoking_status==. & snus_status==. & ecig_nic_status==. & nrt_status==.)

gen smoknrt=.
replace smoknrt=1 if (smoking_status==2 | nrt_status==2)
replace smoknrt=0 if (smoking_status!=2 & nrt_status!=2)
replace smoknrt=. if (dataid==2019)
replace smoknrt=. if (age_cont>74)
replace smoknrt=. if (smoking_status==. & snus_status==. & ecig_nic_status==. & nrt_status==.)

gen snusnrt=.
replace snusnrt=1 if (snus_status==2 | nrt_status==2)
replace snusnrt=0 if (snus_status!=2 & nrt_status!=2)
replace snusnrt=. if (dataid==2019)
replace snusnrt=. if (age_cont>74)
replace snusnrt=. if (smoking_status==. & snus_status==. & ecig_nic_status==. & nrt_status==.)

tab smoksnus dataid, col
tab smokecig dataid, col
tab smoknrt dataid, col
tab snusnrt dataid, col
tab snus_status dataid, col
tab snus_status nrt_status if dataid==2018, col m


*End of script
